# Supplementary material for: ARF suppression by MYC but not MYCN confers increased malignancy of aggressive pediatric brain tumors
Source: Nat Commun. 2023 Mar 3;14:1221. doi: 10.1038/s41467-023-36847-9 (PMC9984535; doi:10.1038/s41467-023-36847-9)
Supplement: Supplementary file 4 — Source Data [file 41467_2023_36847_MOESM4_ESM.xlsx]

## Sheet: Figure 2b
Figure 2b
		Ki67 (%positive)			Cl Caspase-3 (%positive)
	GMYC #1	61	66	66	25	6	10
	GMYC #3	82	74	73	7	7	4
	GMYC #2	65	63	73	16	7	6

## Sheet: Figure 2e
Figure 2e
Left panel				Right panel			Right panel
Model	Gene	logCPM expression		Subset	Gene	log2 expression	Subset	Gene	log2 expression
GMYC	MYC	7.12382047769304		G3-alpha	MYC	8.2813873762308	G3-alpha	MYCN	8.435983748775
GMYC	MYC	7.15959962349476		G3-alpha	MYC	5.10748723949535	G3-alpha	MYCN	5.65120084341057
GMYC	MYC	7.33099423946923		G3-alpha	MYC	6.81733941861703	G3-alpha	MYCN	8.19249903387878
GMYC	MYC	7.13423921065641		G3-alpha	MYC	7.57454342133253	G3-alpha	MYCN	7.97902741167642
GMYC	MYC	7.27941201423336		G3-alpha	MYC	8.22876519521509	G3-alpha	MYCN	7.89463329281617
GMYC	MYC	5.19946399802158		G3-alpha	MYC	6.06633041646991	G3-alpha	MYCN	9.41461349427467
GTML	MYC	2.57067889096509		G3-alpha	MYC	8.5054802829734	G3-alpha	MYCN	8.27064414667191
GTML	MYC	2.38528231105541		G3-alpha	MYC	8.36013728017964	G3-alpha	MYCN	7.93204744502565
GTML	MYC	3.01332159574166		G3-alpha	MYC	8.1950492941382	G3-alpha	MYCN	6.95991242525757
GTML	MYC	3.1776610537891		G3-alpha	MYC	8.95256589106197	G3-alpha	MYCN	6.81391707268674
GTML	MYC	3.50651167378369		G3-alpha	MYC	7.30350078267935	G3-alpha	MYCN	7.44640031068107
GTML	MYC	2.08551925705625		G3-alpha	MYC	7.0080759024875	G3-alpha	MYCN	9.27842708902587
GTML	MYC	2.54571326457365		G3-alpha	MYC	4.64704209553729	G3-alpha	MYCN	7.85103708669423
GMYC	MYCN	3.34498526431798		G3-alpha	MYC	7.74448322031462	G3-alpha	MYCN	7.72165004840276
GMYC	MYCN	4.60146392181553		G3-alpha	MYC	6.54459784759868	G3-alpha	MYCN	7.15065731387698
GMYC	MYCN	2.82835028433204		G3-alpha	MYC	6.14052329960095	G3-alpha	MYCN	7.17985248169373
GMYC	MYCN	4.63954184963946		G3-alpha	MYC	5.59943235117657	G3-alpha	MYCN	8.28560380060427
GMYC	MYCN	4.64883270393203		G3-alpha	MYC	7.15638678622986	G3-alpha	MYCN	6.62915087554962
GMYC	MYCN	4.97160584533782		G3-alpha	MYC	7.14897226402135	G3-alpha	MYCN	7.12719596989233
GTML	MYCN	7.06286818194755		G3-alpha	MYC	6.98848633758126	G3-alpha	MYCN	8.86149004216152
GTML	MYCN	7.07185362883375		G3-alpha	MYC	6.10310151692811	G3-alpha	MYCN	8.20189092430946
GTML	MYCN	7.59245526812046		G3-alpha	MYC	5.86477605459668	G3-alpha	MYCN	8.14806582113182
GTML	MYCN	6.91369119987605		G3-alpha	MYC	6.88999267357404	G3-alpha	MYCN	8.55390389328494
GTML	MYCN	7.55665235192261		G3-alpha	MYC	8.20716099831428	G3-alpha	MYCN	7.4435766094036
GTML	MYCN	7.41210139071959		G3-alpha	MYC	7.02797914405233	G3-alpha	MYCN	6.51619844272199
GTML	MYCN	7.28052142142226		G3-alpha	MYC	8.79107752230563	G3-alpha	MYCN	8.37654447994318
				G3-alpha	MYC	4.99883818315772	G3-alpha	MYCN	5.38953436473927
				G3-alpha	MYC	8.89666217959424	G3-alpha	MYCN	7.37022742973371
				G3-alpha	MYC	8.4319235230693	G3-alpha	MYCN	7.32187248933027
				G3-alpha	MYC	9.46473321203928	G3-alpha	MYCN	7.15386659294936
				G3-alpha	MYC	7.53347314489098	G3-alpha	MYCN	8.04314986312693
				G3-alpha	MYC	5.39989118797744	G3-alpha	MYCN	9.13373559115356
				G3-alpha	MYC	6.33670229780308	G3-alpha	MYCN	8.63743637924504
				G3-alpha	MYC	5.99755984245482	G3-alpha	MYCN	7.96221968602247
				G3-alpha	MYC	6.36224614472508	G3-alpha	MYCN	8.74944609205025
				G3-alpha	MYC	6.14726854168304	G3-alpha	MYCN	7.69856283364565
				G3-alpha	MYC	6.56549224641262	G3-alpha	MYCN	7.29671511441191
				G3-alpha	MYC	5.36885447926543	G3-alpha	MYCN	6.66816213226355
				G3-alpha	MYC	5.93193184192506	G3-alpha	MYCN	6.30505223546895
				G3-alpha	MYC	5.96514910968218	G3-alpha	MYCN	9.40445944720891
				G3-alpha	MYC	8.52649870932243	G3-alpha	MYCN	7.41538908198159
				G3-alpha	MYC	8.05381143981929	G3-alpha	MYCN	7.2713201136183
				G3-alpha	MYC	6.44911513297896	G3-alpha	MYCN	7.28571877153817
				G3-alpha	MYC	5.67562522683647	G3-alpha	MYCN	7.99526516175701
				G3-alpha	MYC	5.77098209522105	G3-alpha	MYCN	8.32807226149585
				G3-alpha	MYC	6.32589717510869	G3-alpha	MYCN	8.78317245733136
				G3-alpha	MYC	7.55803001190969	G3-alpha	MYCN	8.67868700620152
				G3-alpha	MYC	7.83464281001558	G3-alpha	MYCN	7.688839029634
				G3-alpha	MYC	9.39210578201273	G3-alpha	MYCN	8.77537424669704
				G3-alpha	MYC	7.14552475711444	G3-alpha	MYCN	8.22970903946376
				G3-alpha	MYC	7.81133121588301	G3-alpha	MYCN	7.07477464841209
				G3-alpha	MYC	6.97037897969948	G3-alpha	MYCN	8.67029958455574
				G3-alpha	MYC	7.82590736234499	G3-alpha	MYCN	8.0044949633731
				G3-alpha	MYC	7.45179128234451	G3-alpha	MYCN	8.59388968238148
				G3-alpha	MYC	5.75092688091392	G3-alpha	MYCN	7.91208608842308
				G3-alpha	MYC	7.66307961303828	G3-alpha	MYCN	8.62026785935132
				G3-alpha	MYC	7.23841696730965	G3-alpha	MYCN	9.2890280531985
				G3-alpha	MYC	6.57432824982261	G3-alpha	MYCN	8.22806752919924
				G3-alpha	MYC	6.45901293593977	G3-alpha	MYCN	7.90544981900553
				G3-alpha	MYC	6.1599015557463	G3-alpha	MYCN	8.20789949159664
				G3-alpha	MYC	5.63263329581048	G3-alpha	MYCN	7.89985230877986
				G3-alpha	MYC	7.55236927039275	G3-alpha	MYCN	8.84040081481312
				G3-alpha	MYC	9.4350427274797	G3-alpha	MYCN	7.36516924276875
				G3-alpha	MYC	8.102925049556	G3-alpha	MYCN	10.6088841049298
				G3-alpha	MYC	9.09421205304014	G3-alpha	MYCN	7.69485777901852
				G3-alpha	MYC	6.46338178143362	G3-alpha	MYCN	8.1619499396528
				G3-alpha	MYC	8.83333130934781	G3-alpha	MYCN	7.28508585487127
				G3-beta	MYC	9.03257349007464	G3-beta	MYCN	7.99451013320557
				G3-beta	MYC	6.451226703941	G3-beta	MYCN	7.7388546418665
				G3-beta	MYC	9.79943492342799	G3-beta	MYCN	7.71911811125415
				G3-beta	MYC	9.10505724836251	G3-beta	MYCN	8.06872639067167
				G3-beta	MYC	5.51551127500586	G3-beta	MYCN	11.6582064490444
				G3-beta	MYC	8.06049425442476	G3-beta	MYCN	6.7194231051135
				G3-beta	MYC	8.9160796271817	G3-beta	MYCN	7.99107965368943
				G3-beta	MYC	8.81312102711176	G3-beta	MYCN	7.77592949637249
				G3-beta	MYC	11.592157366738	G3-beta	MYCN	5.91150152181967
				G3-beta	MYC	8.0079434981043	G3-beta	MYCN	8.15797289333142
				G3-beta	MYC	7.52687901271566	G3-beta	MYCN	6.99279320275553
				G3-beta	MYC	8.88348201901606	G3-beta	MYCN	7.35052506624442
				G3-beta	MYC	9.70751156217811	G3-beta	MYCN	7.37794661565014
				G3-beta	MYC	9.61461746480918	G3-beta	MYCN	7.58363761247583
				G3-beta	MYC	10.0226875664073	G3-beta	MYCN	5.97283442703973
				G3-beta	MYC	10.232409755759	G3-beta	MYCN	7.53822340847057
				G3-beta	MYC	9.72089760690615	G3-beta	MYCN	7.76463646214259
				G3-beta	MYC	9.87866930843689	G3-beta	MYCN	7.11082360517529
				G3-beta	MYC	9.35824584914373	G3-beta	MYCN	7.93887842627032
				G3-beta	MYC	8.03470509492278	G3-beta	MYCN	8.01436252005392
				G3-beta	MYC	9.73206840504658	G3-beta	MYCN	7.84137724841998
				G3-beta	MYC	8.4363207729278	G3-beta	MYCN	7.54730146091234
				G3-beta	MYC	9.36299960694964	G3-beta	MYCN	6.04937579929913
				G3-beta	MYC	8.65872717482015	G3-beta	MYCN	5.54493351359805
				G3-beta	MYC	8.91467853502232	G3-beta	MYCN	7.93675412528564
				G3-beta	MYC	8.06999764026625	G3-beta	MYCN	7.90501165444939
				G3-beta	MYC	5.29286484096731	G3-beta	MYCN	5.13393264842191
				G3-beta	MYC	11.0874031830565	G3-beta	MYCN	6.95435451887089
				G3-beta	MYC	9.62709859249407	G3-beta	MYCN	8.14036314405512
				G3-beta	MYC	8.50113728452282	G3-beta	MYCN	8.10095225629289
				G3-beta	MYC	8.8474424568062	G3-beta	MYCN	8.2743451390766
				G3-beta	MYC	8.19375273550671	G3-beta	MYCN	7.39583708035221
				G3-beta	MYC	8.0466993718732	G3-beta	MYCN	8.15585633514148
				G3-beta	MYC	7.90788363409067	G3-beta	MYCN	7.79976614260142
				G3-beta	MYC	9.48039313819696	G3-beta	MYCN	7.95098907805085
				G3-beta	MYC	9.45181759898978	G3-beta	MYCN	7.85154388253054
				G3-beta	MYC	8.99914718846382	G3-beta	MYCN	7.5483995610799
				G3-gamma	MYC	10.6303804334169	G3-gamma	MYCN	7.360252299748
				G3-gamma	MYC	10.3534231882747	G3-gamma	MYCN	7.64246655569801
				G3-gamma	MYC	10.7241631161491	G3-gamma	MYCN	4.99417498544608
				G3-gamma	MYC	9.60201163587607	G3-gamma	MYCN	6.55069991412127
				G3-gamma	MYC	10.9979456172984	G3-gamma	MYCN	6.53645230154576
				G3-gamma	MYC	10.5322345467885	G3-gamma	MYCN	7.31515384576004
				G3-gamma	MYC	11.313686892545	G3-gamma	MYCN	8.0880526240227
				G3-gamma	MYC	9.24043817760155	G3-gamma	MYCN	6.86719111350248
				G3-gamma	MYC	9.95271855514095	G3-gamma	MYCN	7.34150485213261
				G3-gamma	MYC	10.4849770093814	G3-gamma	MYCN	6.43325478415551
				G3-gamma	MYC	10.6140208194571	G3-gamma	MYCN	5.31039579166618
				G3-gamma	MYC	11.0919111135954	G3-gamma	MYCN	5.77671437732315
				G3-gamma	MYC	10.7882760235123	G3-gamma	MYCN	5.29844506006239
				G3-gamma	MYC	10.0914529505454	G3-gamma	MYCN	7.2836680088107
				G3-gamma	MYC	9.69923150590613	G3-gamma	MYCN	7.19343658968025
				G3-gamma	MYC	10.4092512981259	G3-gamma	MYCN	7.46585886185501
				G3-gamma	MYC	8.13462260231633	G3-gamma	MYCN	8.0205077118495
				G3-gamma	MYC	8.51096816933337	G3-gamma	MYCN	8.10085560960348
				G3-gamma	MYC	9.10538764735082	G3-gamma	MYCN	8.4187768759961
				G3-gamma	MYC	6.03683392698126	G3-gamma	MYCN	12.2096946043295
				G3-gamma	MYC	10.1705023817769	G3-gamma	MYCN	6.08075697481144
				G3-gamma	MYC	11.3009819078821	G3-gamma	MYCN	5.76305930665082
				G3-gamma	MYC	10.5702292079097	G3-gamma	MYCN	6.50301078700033
				G3-gamma	MYC	11.3031310563903	G3-gamma	MYCN	5.73562399382242
				G3-gamma	MYC	11.5725337683628	G3-gamma	MYCN	5.27797663264021
				G3-gamma	MYC	11.5422538188021	G3-gamma	MYCN	6.47931120672873
				G3-gamma	MYC	9.69760446658462	G3-gamma	MYCN	6.4417021813201
				G3-gamma	MYC	10.9464512643876	G3-gamma	MYCN	8.14393346122861
				G3-gamma	MYC	10.2644234154641	G3-gamma	MYCN	6.39849077451504
				G3-gamma	MYC	9.37498545265169	G3-gamma	MYCN	8.01942589572992
				G3-gamma	MYC	9.37440932183365	G3-gamma	MYCN	7.53402614441489
				G3-gamma	MYC	9.62165749506497	G3-gamma	MYCN	7.33274337489072
				G3-gamma	MYC	11.8175097696263	G3-gamma	MYCN	5.43806358025052
				G3-gamma	MYC	9.56536445933976	G3-gamma	MYCN	7.48730675788951
				G3-gamma	MYC	10.6071752005525	G3-gamma	MYCN	6.89219000356178
				G3-gamma	MYC	9.13441438089444	G3-gamma	MYCN	8.02538289629667
				G3-gamma	MYC	6.8617561599487	G3-gamma	MYCN	7.06960435754276
				G3-gamma	MYC	9.81504448110155	G3-gamma	MYCN	6.74729268428224
				G3-gamma	MYC	9.9316979440168	G3-gamma	MYCN	7.49410673876753
				G3-gamma	MYC	11.864187040685	G3-gamma	MYCN	4.19807524533742

## Sheet: Figure 3c
Figure 3c
	Lane	1	2	3	4
	Sample	GMYC1	GMYC2	GMYC3	GTML2
	cMYC
	B-tubulin

## Sheet: Figure 3d
Figure 3d
		Control			Dox 0.01µg/ml			Dox 0.1µg/ml			Dox 1µg/ml
	0	100	100	100	100	100	100	100	100	100	100	100	100
	1	110.005	107.606	93.0829	53.4746	50.3889	38.5915	55.4953	49.6975	34.4914	56.2839	53.414	37.9343
	2	112.791	95.6025	101.605	9.22074	2.24101	12.5494	8.07203	1.22622	11.7595	7.17169	1.18393	9.04574
	3	113.116	116.057	109.63	2.66709	0.885714	3.54167	2.66709	0.571429	3.42593	2.03954	0.2	3.28704
	5	98.9871	122.738	104.602	2.47608	-1.88679	3.49481	2.58863	-2.46734	3.11419	1.96961	-3.9671	3.01038
	7	111.943	110.727	98.4085	-4.04858	-2.27273	6.45447	-3.64372	-2.72727

## Sheet: Figure 3f
Figure 3f
	Lane	1	2	3	4
	Sample	GMYC control	GMYC 24hr dox	GMYC 48hr dox	GMYC1 72hr dox
	cMYC
	B-tubulin

## Sheet: Figure 3h
Figure 3h
			% Bgal			% Clcasp
	Control	2	1	1	25	12	8
	6hr dox	9	7	8	18	19	22
	1d dox	25	20	13	64	61	54
	7d dox	5	8	6	13	13	4

## Sheet: Figure 4d
Figure 4d
Genes upregulated in:	GMYC (n=172)	GTML (n=620)
	ENSMUSG00000071528::Atp5md	ENSMUSG00000054360::Bsx
	ENSMUSG00000038462::Uqcrfs1	ENSMUSG00000044597::Mycs
	ENSMUSG00000011752::Pgam1	ENSMUSG00000008932::Slc1a7
	ENSMUSG00000060639::Hist1h4i	ENSMUSG00000026450::Chit1
	ENSMUSG00000069309::Hist1h2an	ENSMUSG00000028358::Zfp618
	ENSMUSG00000043004::Gng2	ENSMUSG00000044303::Cdkn2a
	ENSMUSG00000030747::Dgat2	ENSMUSG00000046321::Hs3st2
	ENSMUSG00000035215::Lsm7	ENSMUSG00000028736::Pax7
	ENSMUSG00000091383::Hist1h2al	ENSMUSG00000033737::Fndc3c1
	ENSMUSG00000051234::Rnf7	ENSMUSG00000034732::Pabpc5
	ENSMUSG00000062825::Actg1	ENSMUSG00000070695::Cntnap5a
	ENSMUSG00000020186::Csrp2	ENSMUSG00000021070::Bdkrb2
	ENSMUSG00000038622::Med30	ENSMUSG00000042282::Gucy2f
	ENSMUSG00000069272::Hist1h2ae	ENSMUSG00000040046::Tph1
	ENSMUSG00000022769::Sdf2l1	ENSMUSG00000028492::Saxo1
	ENSMUSG00000022253::Nadk2	ENSMUSG00000021575::Ahrr
	ENSMUSG00000032688::Malt1	ENSMUSG00000032343::Impg1
	ENSMUSG00000029390::Tmed2	ENSMUSG00000024172::St6gal2
	ENSMUSG00000063275::Hacd1	ENSMUSG00000086675::Plxna4os2
	ENSMUSG00000034813::Grip1	ENSMUSG00000054976::Nyap2
	ENSMUSG00000062981::Mrpl42	ENSMUSG00000041237::Pklr
	ENSMUSG00000031490::Eif4ebp1	ENSMUSG00000073077::Cfap47
	ENSMUSG00000060739::Nsa2	ENSMUSG00000051596::Otop1
	ENSMUSG00000061104::Sap18b	ENSMUSG00000031789::Cngb1
	ENSMUSG00000062683::Atp5g2	ENSMUSG00000073802::Cdkn2b
	ENSMUSG00000069266::Hist1h4b	ENSMUSG00000086269::Tmcc3os
	ENSMUSG00000063480::Snu13	ENSMUSG00000087434::Rab11fip4os1
	ENSMUSG00000024725::Ostf1	ENSMUSG00000046108::Il17c
	ENSMUSG00000059751::Rps3a3	ENSMUSG00000057173::Rfx8
	ENSMUSG00000027199::Gatm	ENSMUSG00000029102::Hgfac
	ENSMUSG00000042364::Snx18	ENSMUSG00000053552::Ebf4
	ENSMUSG00000034875::Nudt19	ENSMUSG00000046213::Cym
	ENSMUSG00000074403::Hist2h3b	ENSMUSG00000062157::Ifnlr1
	ENSMUSG00000071379::Hpcal1	ENSMUSG00000020447::Npc1l1
	ENSMUSG00000031146::Plp2	ENSMUSG00000027530::Fabp12
	ENSMUSG00000059343::Aldoart1	ENSMUSG00000059854::Hydin
	ENSMUSG00000015568::Lpl	ENSMUSG00000084989::Crocc2
	ENSMUSG00000015247::Nipsnap3b	ENSMUSG00000022783::Spag6l
	ENSMUSG00000056209::Npm3	ENSMUSG00000009596::Taf7l
	ENSMUSG00000025037::Maoa	ENSMUSG00000035032::Nek11
	ENSMUSG00000023074::Mospd1	ENSMUSG00000055489::Ano5
	ENSMUSG00000037148::Arhgap10	ENSMUSG00000013367::Iglon5
	ENSMUSG00000064373::Selenop	ENSMUSG00000022431::Ribc2
	ENSMUSG00000037826::Ppm1k	ENSMUSG00000020182::Ddc
	ENSMUSG00000020629::Adi1	ENSMUSG00000056600::Olfr90
	ENSMUSG00000015112::Slc25a13	ENSMUSG00000026308::Klhl30
	ENSMUSG00000025795::Rassf3	ENSMUSG00000027690::Slc2a2
	ENSMUSG00000050621::Rps27rt	ENSMUSG00000035191::Rfpl4
	ENSMUSG00000046598::Bdh1	ENSMUSG00000049291::Prss38
	ENSMUSG00000037999::Arap2	ENSMUSG00000029909::Prss37
	ENSMUSG00000049422::Chchd10	ENSMUSG00000027967::Neurog2
	ENSMUSG00000021361::Tmem14c	ENSMUSG00000048540::Nhlh2
	ENSMUSG00000021665::Hexb	ENSMUSG00000020904::Cfap52
	ENSMUSG00000079108::Srp54c	ENSMUSG00000038298::Pdzk1
	ENSMUSG00000042797::Aqp11	ENSMUSG00000070298::Trcg1
	ENSMUSG00000038991::Txndc5	ENSMUSG00000038980::Rbbp8nl
	ENSMUSG00000001864::Aif1l	ENSMUSG00000032852::Rspo4
	ENSMUSG00000022707::Gbe1	ENSMUSG00000041730::Prrxl1
	ENSMUSG00000032263::Bckdhb	ENSMUSG00000037942::Crp
	ENSMUSG00000022514::Il1rap	ENSMUSG00000060257::Scrt2
	ENSMUSG00000046312::Myorg	ENSMUSG00000026592::Tex35
	ENSMUSG00000025993::Slc40a1	ENSMUSG00000042678::Myo15
	ENSMUSG00000006519::Cyba	ENSMUSG00000037393::Nmur2
	ENSMUSG00000029994::Anxa4	ENSMUSG00000058741::Prr19
	ENSMUSG00000033965::Slc16a2	ENSMUSG00000045318::Adra2c
	ENSMUSG00000036295::Lrrn3	ENSMUSG00000074158::Zfp976
	ENSMUSG00000069516::Lyz2	ENSMUSG00000059625::Sohlh1
	ENSMUSG00000028238::Atp6v0d2	ENSMUSG00000085779::Atcayos
	ENSMUSG00000063129::Aldoart2	ENSMUSG00000034623::Prss55
	ENSMUSG00000036781::Rps27l	ENSMUSG00000040340::Tex45
	ENSMUSG00000021703::Serinc5	ENSMUSG00000032110::Acrv1
	ENSMUSG00000059970::Hspa2	ENSMUSG00000042784::Muc1
	ENSMUSG00000078139::AK157302	ENSMUSG00000050671::Ism2
	ENSMUSG00000068220::Lgals1	ENSMUSG00000069743::Zfp820
	ENSMUSG00000037960::Card19	ENSMUSG00000042401::Crtac1
	ENSMUSG00000024197::Plin3	ENSMUSG00000005994::Tyrp1
	ENSMUSG00000028970::Abcb1b	ENSMUSG00000045794::Lkaaear1
	ENSMUSG00000082029::H3f3c	ENSMUSG00000025127::Gcgr
	ENSMUSG00000037071::Scd1	ENSMUSG00000028801::Stpg1
	ENSMUSG00000019066::Rab3d	ENSMUSG00000041872::Il17f
	ENSMUSG00000025780::Itih5	ENSMUSG00000038199::Iqca1l
	ENSMUSG00000026934::Lhx3	ENSMUSG00000029658::Wdr95
	ENSMUSG00000046934::Csl	ENSMUSG00000050248::Evc2
	ENSMUSG00000045659::Plekha7	ENSMUSG00000034758::Tle6
	ENSMUSG00000044447::Dock5	ENSMUSG00000030472::Ceacam18
	ENSMUSG00000064602::Snora41	ENSMUSG00000029765::Plxna4
	ENSMUSG00000025464::Paox	ENSMUSG00000074378::Bsph1
	ENSMUSG00000037653::Kctd8	ENSMUSG00000025219::Fgf8
	ENSMUSG00000022055::Nefl	ENSMUSG00000047787::Flrt1
	ENSMUSG00000078184::Rbm8a2	ENSMUSG00000047636::Cdcp2
	ENSMUSG00000066491::Cox6c2	ENSMUSG00000032968::Inha
	ENSMUSG00000024043::Arhgap28	ENSMUSG00000020728::Cep112
	ENSMUSG00000027984::Hadh	ENSMUSG00000007107::Atp1a4
	ENSMUSG00000028445::Enho	ENSMUSG00000042200::Cdrt4
	ENSMUSG00000050799::Hist1h2ba	ENSMUSG00000027403::Tgm6
	ENSMUSG00000042215::Bag2	ENSMUSG00000086763::Plxna4os1
	ENSMUSG00000059040::Eno1b	ENSMUSG00000071112::Spx
	ENSMUSG00000002992::Apoc2	ENSMUSG00000075023::Accsl
	ENSMUSG00000053398::Phgdh	ENSMUSG00000028707::Dmbx1
	ENSMUSG00000036880::Acaa2	ENSMUSG00000043897::Vmn2r2
	ENSMUSG00000074811::Hps6	ENSMUSG00000045284::Dcaf12l1
	ENSMUSG00000066632::Pgk1-rs7	ENSMUSG00000041347::Bdkrb1
	ENSMUSG00000085454::Grip1os3	ENSMUSG00000065411::Mir195a
	ENSMUSG00000062248::Cks2	ENSMUSG00000031441::Atp11a
	ENSMUSG00000039395::Mreg	ENSMUSG00000032191::Bcl2l10
	ENSMUSG00000023243::Kcnk5	ENSMUSG00000051663::Pcdhb1
	ENSMUSG00000024039::Cbs	ENSMUSG00000030732::Chrdl2
	ENSMUSG00000079293::Clec7a	ENSMUSG00000034107::Ano7
	ENSMUSG00000021556::Golm1	ENSMUSG00000026407::Cacna1s
	ENSMUSG00000069305::Hist1h4n	ENSMUSG00000042788::Fam166b
	ENSMUSG00000042961::Egflam	ENSMUSG00000047085::Lrrc4b
	ENSMUSG00000001542::Ell2	ENSMUSG00000021879::Dnah12
	ENSMUSG00000022419::Deptor	ENSMUSG00000028125::Abca4
	ENSMUSG00000080076::Hist1h2aj	ENSMUSG00000038115::Ano2
	ENSMUSG00000064063::BC048507	ENSMUSG00000047363::Cstad
	ENSMUSG00000065773::Rnu1b6	ENSMUSG00000055301::Adh7
	ENSMUSG00000064220::Hist2h2aa1	ENSMUSG00000021804::Rgr
	ENSMUSG00000054196::Cthrc1	ENSMUSG00000044083::Efcab8
	ENSMUSG00000061838::Suclg2	ENSMUSG00000031576::Kcnu1
	ENSMUSG00000045034::Ankrd34b	ENSMUSG00000085946::AA387200
	ENSMUSG00000078087::Rps12l1	ENSMUSG00000040489::Sox30
	ENSMUSG00000026824::Kcnj3	ENSMUSG00000069867::Pabpn1l
	ENSMUSG00000069306::Hist1h4m	ENSMUSG00000085008::Dbhos
	ENSMUSG00000005413::Hmox1	ENSMUSG00000034771::Tle2
	ENSMUSG00000024331::Dsc2	ENSMUSG00000059864::Olfr1393
	ENSMUSG00000003746::Man1a	ENSMUSG00000085272::Sbk3
	ENSMUSG00000026003::Acadl	ENSMUSG00000045777::Ifitm10
	ENSMUSG00000032849::Abcc4	ENSMUSG00000044813::Shb
	ENSMUSG00000069792::Wfdc17	ENSMUSG00000049571::Cfap46
	ENSMUSG00000055044::Pdlim1	ENSMUSG00000021260::Hhipl1
	ENSMUSG00000006378::Gcat	ENSMUSG00000035394::Cfap53
	ENSMUSG00000058258::Idi1	ENSMUSG00000042371::Slc5a10
	ENSMUSG00000035873::Pawr	ENSMUSG00000034040::Galnt17
	ENSMUSG00000040016::Ptger3	ENSMUSG00000033508::Asprv1
	ENSMUSG00000019889::Ptprk	ENSMUSG00000041460::Cacna2d4
	ENSMUSG00000038732::Mboat1	ENSMUSG00000034690::Nlrp4c
	ENSMUSG00000061322::Dnaic1	ENSMUSG00000043460::Elfn2
	ENSMUSG00000025221::Kcnip2	ENSMUSG00000017639::Rab11fip4
	ENSMUSG00000019838::Slc16a10	ENSMUSG00000026697::Myoc
	ENSMUSG00000049630::C1ql3	ENSMUSG00000038763::Alpk3
	ENSMUSG00000069515::Lyz1	ENSMUSG00000041660::Bbox1
	ENSMUSG00000036306::Lzts1	ENSMUSG00000031142::Cacna1f
	ENSMUSG00000026730::Pter	ENSMUSG00000051599::Pcdhb2
	ENSMUSG00000046814::Gchfr	ENSMUSG00000025497::Cdhr5
	ENSMUSG00000021508::Cxcl14	ENSMUSG00000024388::Myo7b
	ENSMUSG00000091989::Ndufab1-ps	ENSMUSG00000001027::Scn4a
	ENSMUSG00000083820::Ndufs6b	ENSMUSG00000004939::Nmrk2
	ENSMUSG00000052305::Hbb-bs	ENSMUSG00000030500::Slc17a6
	ENSMUSG00000040146::Rgl3	ENSMUSG00000035678::Tnfsf9
	ENSMUSG00000065642::Snora69	ENSMUSG00000054013::Tmem179
	ENSMUSG00000028266::Lmo4	ENSMUSG00000031397::Tktl1
	ENSMUSG00000017978::Cadps2	ENSMUSG00000047773::Ankfn1
	ENSMUSG00000048915::Efna5	ENSMUSG00000070732::Rbm44
	ENSMUSG00000062210::Tnfaip8	ENSMUSG00000043036::Ccdc63
	ENSMUSG00000047990::C2cd4a	ENSMUSG00000027316::Gfra4
	ENSMUSG00000022790::Igsf11	ENSMUSG00000062743::Zfp677
	ENSMUSG00000031246::Sh3bgrl	ENSMUSG00000060275::Nrg2
	ENSMUSG00000069919::Hba-a1	ENSMUSG00000090071::Cdk5r2
	ENSMUSG00000052516::Robo2	ENSMUSG00000031374::Zfp92
	ENSMUSG00000040213::Kyat3	ENSMUSG00000027824::Vmn2r1
	ENSMUSG00000033826::Dnah8	ENSMUSG00000066058::Cldn19
	ENSMUSG00000020140::Lgr5	ENSMUSG00000034730::Adgrb1
	ENSMUSG00000069917::Hba-a2	ENSMUSG00000042567::Nek10
	ENSMUSG00000060988::Galnt13	ENSMUSG00000049532::Sall2
	ENSMUSG00000029334::Prkg2	ENSMUSG00000091586::Cyp4f17
	ENSMUSG00000059325::Hopx	ENSMUSG00000034579::Pla2g3
	ENSMUSG00000073940::Hbb-bt	ENSMUSG00000038067::Csf3
	ENSMUSG00000020096::Tbata	ENSMUSG00000045498::Pcdhb3
	ENSMUSG00000020020::Usp44	ENSMUSG00000035580::Kcnh8
	ENSMUSG00000047026::Acsm4	ENSMUSG00000051728::Fam243
	ENSMUSG00000070473::Cldn3	ENSMUSG00000046080::Clec9a
	ENSMUSG00000069045::Ddx3y	ENSMUSG00000022686::B3gnt5
		ENSMUSG00000058498::Rnf207
		ENSMUSG00000015850::Adamtsl4
		ENSMUSG00000024215::Spdef
		ENSMUSG00000066108::Muc5b
		ENSMUSG00000074981::Dcdc5
		ENSMUSG00000031710::Ucp1
		ENSMUSG00000025482::Odf3
		ENSMUSG00000074264::Amy1
		ENSMUSG00000064043::Trerf1
		ENSMUSG00000067882::Casp16
		ENSMUSG00000066224::Arid3c
		ENSMUSG00000062204::Olfr1373
		ENSMUSG00000038224::Serpinf2
		ENSMUSG00000051648::Kctd19
		ENSMUSG00000030162::Olr1
		ENSMUSG00000034156::Tspoap1
		ENSMUSG00000018925::Heatr9
		ENSMUSG00000021223::Papln
		ENSMUSG00000086761::Cep112os1
		ENSMUSG00000026963::Tmem210
		ENSMUSG00000037188::Grhl3
		ENSMUSG00000030159::Clec1b
		ENSMUSG00000040231::Syngr4
		ENSMUSG00000068587::Mgam
		ENSMUSG00000028750::Pla2g2c
		ENSMUSG00000020600::Slc7a15
		ENSMUSG00000073761::4933427I04Rik
		ENSMUSG00000044359::P2ry4
		ENSMUSG00000043518::Rai2
		ENSMUSG00000026241::Nppc
		ENSMUSG00000037035::Inhbb
		ENSMUSG00000013936::Myl2
		ENSMUSG00000041624::Gucy1a2
		ENSMUSG00000024211::Grm8
		ENSMUSG00000014158::Trpv4
		ENSMUSG00000000197::Nalcn
		ENSMUSG00000041078::Grid1
		ENSMUSG00000017868::Sgk2
		ENSMUSG00000027408::Cpxm1
		ENSMUSG00000040140::Tdrd6
		ENSMUSG00000031391::L1cam
		ENSMUSG00000003665::Has1
		ENSMUSG00000035095::Fam167a
		ENSMUSG00000026258::Snorc
		ENSMUSG00000026211::Obsl1
		ENSMUSG00000024347::Psd2
		ENSMUSG00000024922::Ovol1
		ENSMUSG00000063626::Unc5d
		ENSMUSG00000044364::Tmem74b
		ENSMUSG00000028637::Ccdc30
		ENSMUSG00000061298::Agbl4
		ENSMUSG00000070385::Ampd1
		ENSMUSG00000028307::Aldob
		ENSMUSG00000051242::Pcdhb9
		ENSMUSG00000049692::Tmem239
		ENSMUSG00000046761::Fam83h
		ENSMUSG00000031780::Ccl17
		ENSMUSG00000047518::Slfnl1
		ENSMUSG00000040728::Esrp1
		ENSMUSG00000028524::Sgip1
		ENSMUSG00000030359::Pzp
		ENSMUSG00000030427::Lilra6
		ENSMUSG00000029055::Plch2
		ENSMUSG00000004988::Fxyd4
		ENSMUSG00000020686::Gas2l2
		ENSMUSG00000045875::Adra1a
		ENSMUSG00000053469::Tg
		ENSMUSG00000033644::Piwil2
		ENSMUSG00000045876::Pcdhb8
		ENSMUSG00000034910::Pygo1
		ENSMUSG00000032259::Drd2
		ENSMUSG00000046991::Wdr27
		ENSMUSG00000041323::Ak7
		ENSMUSG00000024544::Ldlrad4
		ENSMUSG00000031257::Nox1
		ENSMUSG00000028047::Thbs3
		ENSMUSG00000030889::Vwa3a
		ENSMUSG00000049929::Lpar4
		ENSMUSG00000031497::Tnfsf13b
		ENSMUSG00000038872::Zfhx3
		ENSMUSG00000036687::Tmem184a
		ENSMUSG00000037624::Kcnk2
		ENSMUSG00000074771::Ankef1
		ENSMUSG00000043418::Lrit2
		ENSMUSG00000092009::Myh15
		ENSMUSG00000061859::Patj
		ENSMUSG00000070330::Tmem235
		ENSMUSG00000087198::Tmem274
		ENSMUSG00000061462::Obscn
		ENSMUSG00000034656::Cacna1a
		ENSMUSG00000085811::Cep112it
		ENSMUSG00000064272::Gpbar1
		ENSMUSG00000040721::Zfhx2
		ENSMUSG00000026205::Slc23a3
		ENSMUSG00000039977::Deup1
		ENSMUSG00000056055::Sag
		ENSMUSG00000040913::Fbxw4
		ENSMUSG00000025401::Myo1a
		ENSMUSG00000039601::Rcan2
		ENSMUSG00000041193::Pla2g5
		ENSMUSG00000026567::Adcy10
		ENSMUSG00000036036::Zfp57
		ENSMUSG00000073968::Trim68
		ENSMUSG00000057132::Rpgrip1
		ENSMUSG00000050272::Dscam
		ENSMUSG00000036459::Wtip
		ENSMUSG00000035513::Ntng2
		ENSMUSG00000038319::Kcnh2
		ENSMUSG00000087535::Zmiz1os1
		ENSMUSG00000031841::Cdh13
		ENSMUSG00000021356::Irf4
		ENSMUSG00000037437::Adam32
		ENSMUSG00000070806::Zmynd12
		ENSMUSG00000029122::Evc
		ENSMUSG00000040189::Ccdc114
		ENSMUSG00000020083::Fam241b
		ENSMUSG00000039661::Dusp26
		ENSMUSG00000030411::Nova2
		ENSMUSG00000024669::Cd5
		ENSMUSG00000028051::Hcn3
		ENSMUSG00000070604::Vsig10l
		ENSMUSG00000061186::Sfmbt2
		ENSMUSG00000039878::Slc39a5
		ENSMUSG00000058900::Rsl1
		ENSMUSG00000050556::Kcnb1
		ENSMUSG00000036655::Colec11
		ENSMUSG00000078716::Tmem8b
		ENSMUSG00000038702::Dsel
		ENSMUSG00000052616::Terb1
		ENSMUSG00000054385::Ceacam2
		ENSMUSG00000040447::Spns2
		ENSMUSG00000062859::Tcp11
		ENSMUSG00000009633::G0s2
		ENSMUSG00000000244::Tspan32
		ENSMUSG00000030495::Slc7a10
		ENSMUSG00000035179::Ppp1r32
		ENSMUSG00000026018::Ica1l
		ENSMUSG00000002204::Napsa
		ENSMUSG00000054083::Capn12
		ENSMUSG00000038704::Aspdh
		ENSMUSG00000045968::Teddm2
		ENSMUSG00000079654::Prrt4
		ENSMUSG00000039202::Abhd2
		ENSMUSG00000020866::Cacna1g
		ENSMUSG00000043398::Gpr135
		ENSMUSG00000030336::Cd27
		ENSMUSG00000035041::Creb3l3
		ENSMUSG00000020872::Tac4
		ENSMUSG00000060534::Dcc
		ENSMUSG00000043789::Vwce
		ENSMUSG00000037606::Osbpl5
		ENSMUSG00000054679::Srsf12
		ENSMUSG00000056752::Dnah9
		ENSMUSG00000036196::Slc26a8
		ENSMUSG00000036928::Stag3
		ENSMUSG00000043857::Mgat5b
		ENSMUSG00000051590::Map3k19
		ENSMUSG00000087050::Dhrs13os
		ENSMUSG00000042672::Dcst1
		ENSMUSG00000028012::Rrh
		ENSMUSG00000000125::Wnt3
		ENSMUSG00000022836::Mylk
		ENSMUSG00000011305::Plin5
		ENSMUSG00000080573::Mir467f
		ENSMUSG00000036862::Dchs1
		ENSMUSG00000068115::Ninl
		ENSMUSG00000063383::Zfp947
		ENSMUSG00000028642::Tmem269
		ENSMUSG00000060187::Lrrc10
		ENSMUSG00000046694::Tent5b
		ENSMUSG00000028979::Masp2
		ENSMUSG00000068323::Slc4a5
		ENSMUSG00000031079::Zfp300
		ENSMUSG00000018822::Sfrp5
		ENSMUSG00000072295::C2cd6
		ENSMUSG00000021032::Ngb
		ENSMUSG00000038255::Neurod2
		ENSMUSG00000041044::Lrit1
		ENSMUSG00000045174::Amer3
		ENSMUSG00000047793::Sned1
		ENSMUSG00000044042::Fmn1
		ENSMUSG00000050747::Trim15
		ENSMUSG00000070348::Ccnd1
		ENSMUSG00000018776::Slc35g3
		ENSMUSG00000002249::Tead3
		ENSMUSG00000042010::Acacb
		ENSMUSG00000037627::Rgs22
		ENSMUSG00000051246::Msantd1
		ENSMUSG00000045062::Pcdhb7
		ENSMUSG00000032285::Dnaja4
		ENSMUSG00000060034::Ctf2
		ENSMUSG00000041688::Amot
		ENSMUSG00000030098::Grip2
		ENSMUSG00000020023::Tmcc3
		ENSMUSG00000047040::Prr15l
		ENSMUSG00000034427::Myo15b
		ENSMUSG00000026805::Barhl1
		ENSMUSG00000012777::Acp4
		ENSMUSG00000057054::Inca1
		ENSMUSG00000026354::Lct
		ENSMUSG00000046157::Tmem229b
		ENSMUSG00000044055::Otos
		ENSMUSG00000016356::Col20a1
		ENSMUSG00000076439::Mog
		ENSMUSG00000024727::Trpm6
		ENSMUSG00000022840::Adcy5
		ENSMUSG00000048029::Eno4
		ENSMUSG00000027202::Slc12a1
		ENSMUSG00000008438::Adam21
		ENSMUSG00000040287::Stac3
		ENSMUSG00000039199::Zdhhc1
		ENSMUSG00000049871::Nlrc3
		ENSMUSG00000044628::Rnf208
		ENSMUSG00000026102::Inpp1
		ENSMUSG00000042510::AA986860
		ENSMUSG00000037801::Iqch
		ENSMUSG00000047307::Pcdhb13
		ENSMUSG00000051678::Pcdhb6
		ENSMUSG00000025185::Loxl4
		ENSMUSG00000047033::Pcdhb15
		ENSMUSG00000040855::Reps2
		ENSMUSG00000022475::Hdac7
		ENSMUSG00000074071::Fam169b
		ENSMUSG00000048794::Cfap100
		ENSMUSG00000066760::Psg16
		ENSMUSG00000032087::Dscaml1
		ENSMUSG00000003585::Sec14l2
		ENSMUSG00000075569::Rsph10b
		ENSMUSG00000032988::Slc16a8
		ENSMUSG00000057457::Phex
		ENSMUSG00000025555::Farp1
		ENSMUSG00000047343::Mettl21c
		ENSMUSG00000075225::Ccdc162
		ENSMUSG00000058883::Zfp708
		ENSMUSG00000014782::Plekhg4
		ENSMUSG00000017718::Afmid
		ENSMUSG00000026188::Tmem169
		ENSMUSG00000079055::Slc8a3
		ENSMUSG00000040797::Iqsec3
		ENSMUSG00000023084::Lrrc71
		ENSMUSG00000045275::Lca5l
		ENSMUSG00000020799::Tekt1
		ENSMUSG00000062438::Adam1b
		ENSMUSG00000017453::Pipox
		ENSMUSG00000027612::Mmp24
		ENSMUSG00000019996::Map7
		ENSMUSG00000042766::Trim46
		ENSMUSG00000037477::Tbx10
		ENSMUSG00000063765::Chadl
		ENSMUSG00000035314::Gdpd5
		ENSMUSG00000034949::Zfr2
		ENSMUSG00000028458::Tesk1
		ENSMUSG00000032278::Paqr5
		ENSMUSG00000043458::Pcdhb12
		ENSMUSG00000031284::Pak3
		ENSMUSG00000033313::Fbxl8
		ENSMUSG00000025380::Fscn2
		ENSMUSG00000040867::Begain
		ENSMUSG00000037336::Mfsd2b
		ENSMUSG00000041734::Kirrel
		ENSMUSG00000028108::Ecm1
		ENSMUSG00000026175::Vil1
		ENSMUSG00000048440::Cyp4f16
		ENSMUSG00000028354::Fmn2
		ENSMUSG00000043648::Pld6
		ENSMUSG00000035067::Xkr6
		ENSMUSG00000023826::Prkn
		ENSMUSG00000029452::Tmem116
		ENSMUSG00000019027::Dnah1
		ENSMUSG00000032875::Arhgef17
		ENSMUSG00000040272::Accs
		ENSMUSG00000074505::Fat3
		ENSMUSG00000040701::Ap1g2
		ENSMUSG00000034839::Larp6
		ENSMUSG00000032719::Sbspon
		ENSMUSG00000053914::Kdm4d
		ENSMUSG00000037447::Arid5a
		ENSMUSG00000030606::Hapln3
		ENSMUSG00000034282::Evpl
		ENSMUSG00000026149::Tm4sf20
		ENSMUSG00000052273::Dnah3
		ENSMUSG00000046070::Igfals
		ENSMUSG00000073758::Sh3d21
		ENSMUSG00000070345::Hsf5
		ENSMUSG00000026893::Gca
		ENSMUSG00000001739::Cldn15
		ENSMUSG00000041134::Cyyr1
		ENSMUSG00000041362::Shtn1
		ENSMUSG00000027360::Hdc
		ENSMUSG00000040003::Magi2
		ENSMUSG00000026103::Gls
		ENSMUSG00000039787::Cercam
		ENSMUSG00000037012::Hk1
		ENSMUSG00000034168::Irf2bpl
		ENSMUSG00000084128::Esrp2
		ENSMUSG00000041189::Chrnb1
		ENSMUSG00000030020::Prickle2
		ENSMUSG00000047443::Erfe
		ENSMUSG00000037143::Cfap61
		ENSMUSG00000036913::Trim67
		ENSMUSG00000043999::Gpr75
		ENSMUSG00000038677::Scube3
		ENSMUSG00000056155::Nanos3
		ENSMUSG00000062542::Syt9
		ENSMUSG00000049620::Prss33
		ENSMUSG00000045102::Poln
		ENSMUSG00000032591::Mst1
		ENSMUSG00000044122::Proca1
		ENSMUSG00000043843::Tmem145
		ENSMUSG00000048967::Yjefn3
		ENSMUSG00000048827::Pkd1l3
		ENSMUSG00000026726::Cubn
		ENSMUSG00000035211::Xrra1
		ENSMUSG00000038894::Irs2
		ENSMUSG00000020926::Adam11
		ENSMUSG00000058396::Gpr182
		ENSMUSG00000063873::Slc24a3
		ENSMUSG00000043243::Fam129c
		ENSMUSG00000035441::Myo1d
		ENSMUSG00000026969::Fam166a
		ENSMUSG00000017314::Mpp2
		ENSMUSG00000062861::Zfp28
		ENSMUSG00000038569::Rad9b
		ENSMUSG00000018750::Zbtb4
		ENSMUSG00000040035::Disp2
		ENSMUSG00000002341::Ncan
		ENSMUSG00000032322::Pstpip1
		ENSMUSG00000059602::Syn3
		ENSMUSG00000048550::Thnsl1
		ENSMUSG00000009092::Derl3
		ENSMUSG00000031732::Phlpp2
		ENSMUSG00000086186::Ccdc34os
		ENSMUSG00000036469::March1
		ENSMUSG00000044043::Pcdhb14
		ENSMUSG00000045007::Tubg2
		ENSMUSG00000014786::Slc9a5
		ENSMUSG00000047658::Gal3st3
		ENSMUSG00000050035::Fhl4
		ENSMUSG00000006576::Slc4a3
		ENSMUSG00000012126::Ubxn11
		ENSMUSG00000033618::Map3k13
		ENSMUSG00000074796::Slc4a11
		ENSMUSG00000028978::Nos3
		ENSMUSG00000022750::Klhl22
		ENSMUSG00000047910::Pcdhb16
		ENSMUSG00000042707::Dnali1
		ENSMUSG00000023882::Zfp54
		ENSMUSG00000073633::Fbxo36
		ENSMUSG00000064120::Mocs1
		ENSMUSG00000040473::Cfap69
		ENSMUSG00000020811::Wscd1
		ENSMUSG00000038604::Ripor1
		ENSMUSG00000027175::Tcp11l1
		ENSMUSG00000015966::Il17rb
		ENSMUSG00000034684::Sema3f
		ENSMUSG00000027624::Epb41l1
		ENSMUSG00000025207::Sema4g
		ENSMUSG00000031217::Efnb1
		ENSMUSG00000027344::Fsip1
		ENSMUSG00000028469::Npr2
		ENSMUSG00000035045::Zc3h12b
		ENSMUSG00000070979::Actl7a
		ENSMUSG00000026489::Coq8a
		ENSMUSG00000066196::Spag8
		ENSMUSG00000052331::Ankrd44
		ENSMUSG00000015980::Lrrc27
		ENSMUSG00000038593::Tctn1
		ENSMUSG00000035112::Wnk4
		ENSMUSG00000029166::Mapre3
		ENSMUSG00000033276::Stk36
		ENSMUSG00000026313::Hdac4
		ENSMUSG00000041343::Ankrd42
		ENSMUSG00000030987::Stim1
		ENSMUSG00000003154::Foxj2
		ENSMUSG00000045103::Dmd
		ENSMUSG00000024354::Slc23a1
		ENSMUSG00000029410::Ppef2
		ENSMUSG00000003934::Efnb3
		ENSMUSG00000075028::Prdm11
		ENSMUSG00000026447::Pik3c2b
		ENSMUSG00000020593::Lpin1
		ENSMUSG00000028785::Hpca
		ENSMUSG00000026638::Irf6
		ENSMUSG00000043668::Tox3
		ENSMUSG00000047013::Fbxo41
		ENSMUSG00000066191::Anks6
		ENSMUSG00000034220::Gpc1
		ENSMUSG00000070000::Fcho1
		ENSMUSG00000069633::Pex11g
		ENSMUSG00000029862::Clcn1
		ENSMUSG00000067629::Syngap1
		ENSMUSG00000020844::Nxn
		ENSMUSG00000002831::Plin4
		ENSMUSG00000020893::Per1
		ENSMUSG00000020175::Rab36
		ENSMUSG00000035356::Nfkbiz
		ENSMUSG00000037363::Letm2
		ENSMUSG00000063919::Srrm4
		ENSMUSG00000074141::Il4i1
		ENSMUSG00000041132::N4bp2l1
		ENSMUSG00000050675::Gp1ba
		ENSMUSG00000003847::Nfat5
		ENSMUSG00000041642::Kif21b
		ENSMUSG00000046338::Gpat2
		ENSMUSG00000052675::Zfp112
		ENSMUSG00000048347::Pcdhb18
		ENSMUSG00000033597::Caskin1
		ENSMUSG00000057716::Tmem178b
		ENSMUSG00000043313::Pcdhb19
		ENSMUSG00000028059::Arhgef2
		ENSMUSG00000006651::Aplp1
		ENSMUSG00000038984::Tspyl5
		ENSMUSG00000026657::Frmd4a
		ENSMUSG00000027546::Atp9a
		ENSMUSG00000054728::Phactr1
		ENSMUSG00000069814::Ccdc92b
		ENSMUSG00000047747::Rnf150
		ENSMUSG00000044022::Pcdhb21
		ENSMUSG00000030757::Zkscan2
		ENSMUSG00000055485::Soga1
		ENSMUSG00000026509::Capn2
		ENSMUSG00000074384::AI429214
		ENSMUSG00000056476::Med12l
		ENSMUSG00000029449::Rhof
		ENSMUSG00000025880::Smad7
		ENSMUSG00000041298::Katnal1
		ENSMUSG00000015468::Notch4
		ENSMUSG00000031647::Mfap3l
		ENSMUSG00000000631::Myo18a
		ENSMUSG00000051427::Ccdc157
		ENSMUSG00000036686::Cc2d1a
		ENSMUSG00000028799::Zfp362
		ENSMUSG00000020627::Klhl29
		ENSMUSG00000031974::Abcb10
		ENSMUSG00000046605::B3gntl1
		ENSMUSG00000044676::Zfp612
		ENSMUSG00000001802::Lrp3
		ENSMUSG00000040669::Phc1
		ENSMUSG00000037784::Dzip1l
		ENSMUSG00000060671::Atp8b2
		ENSMUSG00000035900::Gramd4
		ENSMUSG00000019464::Ptger1
		ENSMUSG00000072966::Gprasp2
		ENSMUSG00000043300::B3galnt1
		ENSMUSG00000023991::Foxp4
		ENSMUSG00000030882::Dnhd1
		ENSMUSG00000031706::Rfx1
		ENSMUSG00000086993::Rsf1os2

## Sheet: Figure 4e
Figure 4e
Group	CDKN2A (log2 expression)
MYC-high	5.07509121634303
MYC-high	5.2903080300395
MYC-high	5.42039056125363
MYC-high	6.23949727126204
MYC-high	6.55588076158607
MYC-high	5.60790274120499
MYC-high	6.35745967257829
MYC-high	5.37512666303531
MYC-high	6.76745364020998
MYC-high	4.86739996941726
MYC-high	5.12378219910257
MYC-high	5.03556660804019
MYC-high	5.83961147242667
MYC-high	4.53999597425507
MYC-high	5.9347843565502
MYC-high	4.82143431138992
MYC-high	5.60492741063715
MYC-high	6.23765735861127
MYC-high	5.32712481638178
MYC-high	5.74503761022188
MYC-high	6.14645212596413
MYC-high	5.74326563336086
MYC-high	5.67511562667896
MYCN-high	5.02966763747194
MYCN-high	6.3492816608746
MYCN-high	6.40564580594726
MYCN-high	6.0507318186004
MYCN-high	8.29791499647347
MYCN-high	6.97605548331188
MYCN-high	5.12610707379784
MYCN-high	6.68515595177385
MYCN-high	7.17603987804419
MYCN-high	7.52251970900166
MYCN-high	7.07145158874738
MYCN-high	6.22223437873368
MYCN-high	5.53251458453743
MYCN-high	6.91318884051444
MYCN-high	5.38358285676643

## Sheet: Figure 5e
Figure 5e
	Lane	1	2	3	4
	Sample	GMYC1	GMYC/ARF -/-	GTML2	GTML/ARF -/-
		p19ARF
		B-tubulin

## Sheet: Figure 5k
Figure 5k
Data of CDKN2A expression (from PDX tumors established in the lab where both primary tumor and spinal mets were analyzed in repetative individual graft experiments) obtained from GSE106728. Normalized qounts (CPM).
	SHH PDX met	Sample ID	SHH PDX non-met	Sample ID	Gr.3 PDX met	Sample ID
	0.091082	BT084	164.539	RCMB18	0.686832	MB511-107
	1.98303	DMB012	91.5389	XN984-1	1.00565	MB511-4
			94.8366	XN984-4	0.251113	RCMB40
					0.593003	XN1572

[truncated: 41 more sheets: Figure 6a, Figure 6b, Figure 6c, Figure 6d, Figure 6e, Figure 6g, Figure 6h, Figure 6i, Figure 7e, Figure 7f, Figure 7g, Figure 7i, Figure 7j, Figure 7k, Figure 7l, S. Figure 2a, S. Figure 2c, S. Figure 2d, S. Figure 2f, S. Figure 3a …]
